# Supplementary material for: ALDHHigh Breast Cancer Stem Cells Exhibit a Mesenchymal–Senescent Hybrid Phenotype, with Elevated Metabolic and Migratory Activities
Source: Cells. 2024 Dec 13;13(24):2059. doi: 10.3390/cells13242059 (PMC11674378; doi:10.3390/cells13242059)
Supplement: Supplementary file 1 [file cells-13-02059-s001.zip]

Archive with 1 entries (1 files):
- cells-3305650-supplementary.pdf
